# Supplementary material for: Ensemble-Level Organization of Human Kinetochores and Evidence for Distinct Tension and Attachment Sensors
Source: Cell Rep. 2020 Apr 28;31(4):107535. doi: 10.1016/j.celrep.2020.107535 (PMC7196887; doi:10.1016/j.celrep.2020.107535)
Supplement: Table S1. Comparison of Δ1D, Δ3D, and ΔEC Measurements, Related to Figure 1 [file mmc2.xlsx]

## Sheet: Sheet1
Roscioli et al.,
Supplemental Table 1 related to Figure 1: Comparison of ∆1D, ∆3D and ∆EC measurements
Distance		treatment	∆1D mean ¥	sd †	n	∆3D ¶	sd †	n	∆EC mean	sd §	n (kinetochores)	n cells (ESS ∞)	cell line
CenpC-A488	CenpC-A568	untreated	-0.62	9.28	1111	31.6	17.64	2279	2.2285	1.4867	2302	67 (57.5)	RPE1
CenpC-A488	CenpC-A647		-3.33	12.77	631	45.61	23.29	1364	4.3087	2.745	1437	38 (33.7)
CenpC-A568	CenpC-A647		-2.74	10.98	653	43.39	21.77	1388	4.4561	2.8494	1452	38 (33.7)
Ndc80(C)	Ndc80(N)****	DMSO	33.37	14.48	283	59.5	20.52	693	48.7251	1.1597	726	25 (19.2)	RPE1 Ndc80-EGFP (MC191)
		nocodazole	1.12	19.04	227	50.57	23.1	669	7.7998	5.0415	694	31 (24.2)
		taxol	27.68	12.86	217	59.96	21.42	582	45.542	1.383	620	32 (23.9)
Nnf1	Ndc80(N)*	DMSO	54.87	17.74	283	75.86	24.71	696	66.4077	1.5426	724	25 (19.2)
		nocodazole	16.04	19.74	218	56.14	24.82	657	12.6722	7.1612	696	31 (24.0)
		taxol	49.17	15.01	218	74.42	21.91	587	68.3304	1.2107	624	32 (23.9)
Nnf1	Ndc80(C)	DMSO	21.07	10.88	295	47.38	20.94	708	8.4371	5.9545	727	25 (19.2)
		nocodazole	14.64	16.47	229	51.41	22.62	671	8.7004	5.6	699	31 (24.1)
		taxol	22.76	11.81	226	52.31	22.93	596	11.2809	7.0421	627	32 (23.9)
Ndc80(C)	Ndc80(N)****	DMSO	32.66	15.96	90	62.57	23.03	239	48.3705	3.1261	247	17 (13.1)	RPE1 Ndc80-EGFP (MC191)
		nocodazole	6.09	16.02	149	52.15	41.32	561	7.3023	4.6365	600	34 (25.3)
		taxol	25.09	14.25	238	59.91	21.56	677	44.3549	1.5521	731	31 (25.7)
CenpC	Ndc80(N)**	DMSO	62.85	29.48	86	92.44	28.21	236	81.9366	2.9243	244	17 (13.1)
		nocodazole	42.19	20.37	150	69.87	23.99	544	56.5617	1.9896	597	34 (25.2)
		taxol	58.49	17.91	245	87.57	22.93	683	83.0207	1.0871	732	31 (25.7)
CenpC	Ndc80(C)	DMSO	31.02	15.67	90	53.73	18.21	242	43.5331	2.266	247	17 (13.1)
		nocodazole	36.79	16.48	154	67.53	38.31	563	40.4139	9.2844	599	34 (25.3)
		taxol	33.13	12.8	254	58.55	20.09	695	48.9251	1.0649	734	31 (25.7)
Nnf1	Ndc80(N)*	DMSO	38.83	20.98	515	71.73	23.35	1538	61.5091	0.8144	1748	46 (41.1)	RPE1
		nocodazole	12.54	17.59	126	62.76	26.03	513	15.6095	8.1492	618	33 (23.4)
		taxol	37.48	17.92	152	74.55	14.13	491	62.9659	1.5056	585	36 (23.8)
CenpC	Ndc80(N)**	DMSO	61.98	27.1	540	90.42	25.22	1583	85.7865	0.8217	1754	46 (41.1)
		nocodazole	40.25	22.05	126	76.07	28.36	518	55.6835	3.2414	613	33 (23.5)
		taxol	59.22	20.89	136	91.06	24.35	476	86.3588	1.3632	577	36 (23.9)
CenpC	Nnf1	DMSO	23.2	12.15	660	46.25	18.88	1749	34.9492	0.5941	1777	46 (41.2)
		nocodazole	29	15.39	185	55.14	22.66	603	38.3644	1.9792	627	33 (23.5)
		taxol	21.21	10.86	195	46.37	19.85	576	29.2905	2.2238	594	36 (24.0)
CenpC	Ndc80(C)	siAllStar	46.56	20.21	344	72.56	31.5	814	61.0936	1.3605	875	22 (19.5)	RPE1 Ndc80-EGFP (MC191)
		siCenpT	64.04	24.58	90	89.71	32.67	229	71.5926	6.9456	260	12 (8.7)
CenpT	Ndc80(C)	siAllStar	11.83	14.98	386	43.61	30.6	856	5.7366	3.9817	894	22 (19.5)
		siCenpC	22.82	14.68	235	52.85	22.14	649	20.2059	9.0886	689	24 (20.9)
CenpC	CenpT	siAllStar	34.21	15.05	336	64.44	23.72	807	47.9458	1.5958	882	22 (19.6)
CenpC	Ska3 #	DMSO	53.08	30.79	41	91.31	29.28	207	84.8641	2.9666	265	16 (11.6)	RPE1 Ndc80-EGFP (MC191)
CenpC	Ndc80(C)#	DMSO	26.68	15	91	54	20.82	299	39.209	2.0736	314	17 (12.0)
Ndc80(C)	Ska3 #	DMSO	23.37	33.8	40	75.35	48	209	35.9289	12.388	266	17 (12.1)
Ndc80(C)	Ndc80(N)****	DMSO+MG	33.87	15.96	252	61.92	19.84	642	52.7178	0.9872	671	23 (19.6)	RPE1 Ndc80-EGFP (MC191)
		nocodazole+MG	-1.34	15.68	270	49.41	24.49	705	6.1899	4.0527	760	36 (30.2)
		nocodazole+MG+rev	9.17	14.51	309	49.62	23	765	7.1431	4.5881	816	28 (22.2)
CenpC	Bub1(N)	DMSO	37.81	21.07	902	72.03	25.41	2053	58.8802	1.0621	2232	69 (51.8)	RPE1
		nocodazole	44.27	22.69	360	70.39	23.38	1048	60.6575	1.0976	1137	38 (34.6)
		taxol	36.53	25.84	190	82.45	44.6	684	63.1376	2.7563	816	70 (43.4)
CenpC	Rod(C)	DMSO	47.95	23.39	389	85.62	31.24	1073	71.4225	1.9257	1294	52 (35.2)	RPE1
		nocodazole	46.55	26.34	16	89.03	48.42	91	65.5674	8.2638	112	14 (8.2)
		taxol	37.77	27.91	56	84.14	31.31	282	70.4929	3.6387	350	38 (25.0)
CenpC	EGFP-Zw10	DMSO	40.54	40.26	20	93.4	31.02	273	82.9016	3.0801	334	51 (32.0)	RPE1 EGFP-Zw10 (MC156)
CenpC	Zwilch***	DMSO	73.41	19.35	408	100.01	28.3	1090	96.3386	1.0258	1292	32 (27.9)	RPE1
		nocodazole	63.29	30.83	66	103.91	43.57	331	89.4403	3.2171	397	39 (30.1)
		taxol	67.89	22.22	100	97.53	26.3	440	96.582	1.4481	565	32 (25.4)
CenpC	Knl1-pS24	DMSO	33.48	40.2	263	89.48	45.03	959	26.0805	12.4683	1260	54 (41.8)	RPE1
		nocodazole	68.87	43.85	47	115.75	52.84	346	91.6515	6.3481	472	47 (31.4)
		taxol	86.12	39.89	51	124.92	43.96	409	119.129	2.7171	547	55 (37.7)
CenpC	Knl1 - MELT 2	DMSO	51.89	13.19	445	72.76	23.49	1012	65.4379	0.9776	1066	34 (26.2)	RPE1
		nocodazole	56.72	26.23	136	90.87	29.82	487	82.4537	2.1597	605	37 (26.7)
		taxol	51.47	15.61	166	78.1	37.45	411	68.4593	1.9214	443	33 (17.1)
CenpC	Zwilch***	nocodazole BUB1	68.4	23.36	49	100.82	37.32	244	92.0941	2.9343	296	34 (24.1)	RPE1 and RPE1 bub1 1-23 (MC170)
		nocodazole bub1 1-23	74.52	44.07	15	119.93	58.78	111	97.1532	5.8237	133	27 (14.6)
CenpC	Mad1-pT716	nocodazole BUB1	38.45	20.84	342	69.67	24.9	843	54.3754	1.9588	911	35 (29.4)	RPE1 and RPE1 bub1 1-23 (MC170)
		nocodazole bub1 1-23	49.34	21.61	412	75.85	23.46	948	68.0566	1.0956	1008	37 (28.7)
Mad1-pT716	Mad1(N)	nocodazole	-15.54	42.93	26	95.42	70	174	48.3854	13.7177	235	31 (22)	RPE1
CenpC	Mad2	nocodazole BUB1	51.97	19.68	105	80.07	26.25	478	70.8957	1.7783	550	34 (24.6)	RPE1 and RPE1 bub1 1-23 (MC170)
		nocodazole bub1 1-23	58.7	32.28	220	97.18	36.74	1016	84.1445	1.8091	1265	68 (51.5)
CenpC	Ndc80(N)**	DMSO - Mad2+	45.52	25.71	5	71.85	22.58	68	66.2416	3.6688	74	18 (10.5)	RPE1 Venus-Mad2
		DMSO - Mad2-	66.08	15.2	278	86.59	22.06	685	82.4453	1.0249	721	25 (19.9)
		DMSO - pool Mad2+/-	63.76	16.7	334	85.26	22.5	753	80.9538	1.0206	795	25 (20.7)
		nocodazole - Mad2+	43.73	18.86	510	70.89	25.73	1218	58.3461	1.2507	1322	33 (31.4)
		taxol - Mad2+	45.06	39.48	5	84.33	26.96	54	80.5262	4.9309	64	20 (13.9)
		taxol - Mad2-	69.63	14.14	194	94.78	23.92	498	92.0361	1.3028	558	21 (16.5)
		taxol - pool Mad2+/-	68.42	15.44	234	93.76	24.41	552	90.8538	1.2961	622	21 (16.8)
All measurements from at least two independent experiments for each marker pair. Multiple marker pairs (indicated with *, **,***) also determined in different RPE1 clonal lines or independent sets of experiments (****)
¶ for ∆3D measurements, kinetochores were omitted from the analysis where the z-offset between two markers was >100 nm in the z-axis.
∞ Effective Sample Size (ESS)
¥ 1D measurements determined as Smith et al., 2016.
† sd of dataset samples
§ sd of posterior (estimated parameter sd)
# samples were pre-extracted before fixation
