# Supplementary material for: Ensemble-Level Organization of Human Kinetochores and Evidence for Distinct Tension and Attachment Sensors
Source: Cell Rep. 2020 Apr 28;31(4):107535. doi: 10.1016/j.celrep.2020.107535 (PMC7196887; doi:10.1016/j.celrep.2020.107535)
Supplement: Table S2. Nematic Order of MIS12-NDC80, RZZ, and Mad1:Mad2 Complexes, Related to Figure 4 [file mmc3.xlsx]

## Sheet: Sheet1
Roscioli et al.,
Supplemental Table 2 related to Figure 4: Nematic order of MIS12-NDC80, RZZ and Mad1:Mad2 complexes
Distance (vector)		treatment	∆ expected (nm)	∆EC observed (nm)#	nematic order (N)§	markers labelled	cell line
Ndc80(C)	Ndc80(N)†	DMSO	50.08	48.7±1.2	0.97±0.02	Nnf1-Ndc80(C)-Ndc80(N)	RPE1 Ndc80-EGFP (MC191)
		nocodazole	19	7.8±5.0	0.41±0.26
		taxol	50.08	45.5±1.4	0.91±0.03
		DMSO	50.08	48.4±3.1	0.97±0.06	CenpC-Ndc80(C)-Ndc80(N)	RPE1 Ndc80-EGFP (MC191)
		nocodazole	19	7.3±4.6	0.38±0.24
		taxol	50.08	44.4±1.6	0.89±0.03
Nnf1*	Ndc80(N)†	DMSO	64.99	66.4±1.5	1.02±0.02	Nnf1-Ndc80(C)-Ndc80(N)	RPE1 Ndc80-EGFP (MC191)
		nocodazole	34	12.7±7.2	0.37±0.21
		taxol	64.99	68.3±1.2	1.05±0.02
		DMSO	64.99	61.5±0.8	0.95±0.01	CenpC-Nnf1-Ndc80(N)	RPE1
		nocodazole	34	15.6±8.1	0.46±0.24
		taxol	64.99	63.0±1.5	0.97±0.02
Rod(C)¥	Zwilch**	DMSO	31.4	24.9±2.1	0.79±0.07	CenpC-Rod(C) and CenpC-Zwilch	RPE1
		nocodazole	31.4	23.8±8.9	0.76 ±0.28
		taxol	31.4	26.1±3.9	0.83±0.12
Mad1-pT716	Mad1(N)	nocodazole	57	48.4±13.7	0.85±0.24	Mad1-pT716 and Mad1(N)	RPE1
* distances estimated considering the Nnf1 antibody binding the central region of the MIS12 complex
** distances estimated considering the Zwilch antibody binding the central region of the protein
† vector calculated considering Ndc80 hinge angle of 203.5˚ for DMSO and taxol and 0˚ for nocodazole samples
¥ distances between Zwilch and Rod derived by subtracting the CenpC-to-Rod(C) from CenpC-to-Zwilch distances
# mean±sd is displayed for each measurement
§ nematic order±sd is displayed for each measurement
